# Supplementary material for: MRSA infections in Norway: A study of the temporal evolution, 2006-2015
Source: PLoS One. 2017 Jun 22;12(6):e0179771. doi: 10.1371/journal.pone.0179771 (PMC5480993; doi:10.1371/journal.pone.0179771)
Supplement: S1 Dataset — Monthly number of MRSA infections by ethnic background and place of infection reported in Norway in the period 2006–2015. (XLSX) [file pone.0179771.s005.xlsx]

## Sheet: minimal_dataset
Month-Year	Ethnic background	Place of infection	No. of infections
2006-01-01	Immigrant background	Norway	1
2006-02-01	Immigrant background	Norway	1
2006-03-01	Immigrant background	Norway	2
2006-04-01	Immigrant background	Norway	2
2006-05-01	Immigrant background	Norway	1
2006-06-01	Immigrant background	Norway	3
2006-07-01	Immigrant background	Norway	1
2006-08-01	Immigrant background	Norway	2
2006-09-01	Immigrant background	Norway	1
2006-10-01	Immigrant background	Norway	4
2006-11-01	Immigrant background	Norway	4
2006-12-01	Immigrant background	Norway	2
2007-01-01	Immigrant background	Norway	2
2007-02-01	Immigrant background	Norway	4
2007-03-01	Immigrant background	Norway	1
2007-04-01	Immigrant background	Norway	2
2007-05-01	Immigrant background	Norway	3
2007-06-01	Immigrant background	Norway	0
2007-07-01	Immigrant background	Norway	3
2007-08-01	Immigrant background	Norway	1
2007-09-01	Immigrant background	Norway	3
2007-10-01	Immigrant background	Norway	5
2007-11-01	Immigrant background	Norway	0
2007-12-01	Immigrant background	Norway	3
2008-01-01	Immigrant background	Norway	2
2008-02-01	Immigrant background	Norway	4
2008-03-01	Immigrant background	Norway	2
2008-04-01	Immigrant background	Norway	2
2008-05-01	Immigrant background	Norway	4
2008-06-01	Immigrant background	Norway	1
2008-07-01	Immigrant background	Norway	3
2008-08-01	Immigrant background	Norway	1
2008-09-01	Immigrant background	Norway	1
2008-10-01	Immigrant background	Norway	5
2008-11-01	Immigrant background	Norway	5
2008-12-01	Immigrant background	Norway	2
2009-01-01	Immigrant background	Norway	0
2009-02-01	Immigrant background	Norway	1
2009-03-01	Immigrant background	Norway	4
2009-04-01	Immigrant background	Norway	5
2009-05-01	Immigrant background	Norway	4
2009-06-01	Immigrant background	Norway	5
2009-07-01	Immigrant background	Norway	4
2009-08-01	Immigrant background	Norway	3
2009-09-01	Immigrant background	Norway	2
2009-10-01	Immigrant background	Norway	0
2009-11-01	Immigrant background	Norway	4
2009-12-01	Immigrant background	Norway	2
2010-01-01	Immigrant background	Norway	4
2010-02-01	Immigrant background	Norway	3
2010-03-01	Immigrant background	Norway	6
2010-04-01	Immigrant background	Norway	2
2010-05-01	Immigrant background	Norway	0
2010-06-01	Immigrant background	Norway	0
2010-07-01	Immigrant background	Norway	3
2010-08-01	Immigrant background	Norway	8
2010-09-01	Immigrant background	Norway	3
2010-10-01	Immigrant background	Norway	1
2010-11-01	Immigrant background	Norway	9
2010-12-01	Immigrant background	Norway	1
2011-01-01	Immigrant background	Norway	2
2011-02-01	Immigrant background	Norway	4
2011-03-01	Immigrant background	Norway	3
2011-04-01	Immigrant background	Norway	2
2011-05-01	Immigrant background	Norway	4
2011-06-01	Immigrant background	Norway	5
2011-07-01	Immigrant background	Norway	2
2011-08-01	Immigrant background	Norway	7
2011-09-01	Immigrant background	Norway	11
2011-10-01	Immigrant background	Norway	8
2011-11-01	Immigrant background	Norway	6
2011-12-01	Immigrant background	Norway	1
2012-01-01	Immigrant background	Norway	3
2012-02-01	Immigrant background	Norway	3
2012-03-01	Immigrant background	Norway	5
2012-04-01	Immigrant background	Norway	4
2012-05-01	Immigrant background	Norway	4
2012-06-01	Immigrant background	Norway	5
2012-07-01	Immigrant background	Norway	4
2012-08-01	Immigrant background	Norway	5
2012-09-01	Immigrant background	Norway	6
2012-10-01	Immigrant background	Norway	5
2012-11-01	Immigrant background	Norway	11
2012-12-01	Immigrant background	Norway	3
2013-01-01	Immigrant background	Norway	11
2013-02-01	Immigrant background	Norway	1
2013-03-01	Immigrant background	Norway	5
2013-04-01	Immigrant background	Norway	2
2013-05-01	Immigrant background	Norway	6
2013-06-01	Immigrant background	Norway	6
2013-07-01	Immigrant background	Norway	4
2013-08-01	Immigrant background	Norway	8
2013-09-01	Immigrant background	Norway	9
2013-10-01	Immigrant background	Norway	3
2013-11-01	Immigrant background	Norway	6
2013-12-01	Immigrant background	Norway	5
2014-01-01	Immigrant background	Norway	7
2014-02-01	Immigrant background	Norway	7
2014-03-01	Immigrant background	Norway	8
2014-04-01	Immigrant background	Norway	3
2014-05-01	Immigrant background	Norway	12
2014-06-01	Immigrant background	Norway	8
2014-07-01	Immigrant background	Norway	6
2014-08-01	Immigrant background	Norway	14
2014-09-01	Immigrant background	Norway	9
2014-10-01	Immigrant background	Norway	10
2014-11-01	Immigrant background	Norway	11
2014-12-01	Immigrant background	Norway	6
2015-01-01	Immigrant background	Norway	11
2015-02-01	Immigrant background	Norway	6
2015-03-01	Immigrant background	Norway	7
2015-04-01	Immigrant background	Norway	5
2015-05-01	Immigrant background	Norway	8
2015-06-01	Immigrant background	Norway	6
2015-07-01	Immigrant background	Norway	4
2015-08-01	Immigrant background	Norway	7
2015-09-01	Immigrant background	Norway	17
2015-10-01	Immigrant background	Norway	5
2015-11-01	Immigrant background	Norway	4
2015-12-01	Immigrant background	Norway	7
2006-01-01	Norwegian background	Norway	12
2006-02-01	Norwegian background	Norway	11
2006-03-01	Norwegian background	Norway	8
2006-04-01	Norwegian background	Norway	10
2006-05-01	Norwegian background	Norway	14
2006-06-01	Norwegian background	Norway	12
2006-07-01	Norwegian background	Norway	12
2006-08-01	Norwegian background	Norway	18
2006-09-01	Norwegian background	Norway	12
2006-10-01	Norwegian background	Norway	14
2006-11-01	Norwegian background	Norway	16
2006-12-01	Norwegian background	Norway	20
2007-01-01	Norwegian background	Norway	21
2007-02-01	Norwegian background	Norway	8
2007-03-01	Norwegian background	Norway	9
2007-04-01	Norwegian background	Norway	6
2007-05-01	Norwegian background	Norway	15
2007-06-01	Norwegian background	Norway	8
2007-07-01	Norwegian background	Norway	13
2007-08-01	Norwegian background	Norway	16
2007-09-01	Norwegian background	Norway	16
2007-10-01	Norwegian background	Norway	16
2007-11-01	Norwegian background	Norway	16
2007-12-01	Norwegian background	Norway	13
2008-01-01	Norwegian background	Norway	11
2008-02-01	Norwegian background	Norway	14
2008-03-01	Norwegian background	Norway	5
2008-04-01	Norwegian background	Norway	6
2008-05-01	Norwegian background	Norway	6
2008-06-01	Norwegian background	Norway	12
2008-07-01	Norwegian background	Norway	12
2008-08-01	Norwegian background	Norway	15
2008-09-01	Norwegian background	Norway	18
2008-10-01	Norwegian background	Norway	12
2008-11-01	Norwegian background	Norway	10
2008-12-01	Norwegian background	Norway	9
2009-01-01	Norwegian background	Norway	18
2009-02-01	Norwegian background	Norway	15
2009-03-01	Norwegian background	Norway	15
2009-04-01	Norwegian background	Norway	10
2009-05-01	Norwegian background	Norway	12
2009-06-01	Norwegian background	Norway	17
2009-07-01	Norwegian background	Norway	18
2009-08-01	Norwegian background	Norway	19
2009-09-01	Norwegian background	Norway	24
2009-10-01	Norwegian background	Norway	23
2009-11-01	Norwegian background	Norway	11
2009-12-01	Norwegian background	Norway	10
2010-01-01	Norwegian background	Norway	12
2010-02-01	Norwegian background	Norway	8
2010-03-01	Norwegian background	Norway	13
2010-04-01	Norwegian background	Norway	4
2010-05-01	Norwegian background	Norway	8
2010-06-01	Norwegian background	Norway	10
2010-07-01	Norwegian background	Norway	8
2010-08-01	Norwegian background	Norway	18
2010-09-01	Norwegian background	Norway	16
2010-10-01	Norwegian background	Norway	14
2010-11-01	Norwegian background	Norway	11
2010-12-01	Norwegian background	Norway	11
2011-01-01	Norwegian background	Norway	14
2011-02-01	Norwegian background	Norway	12
2011-03-01	Norwegian background	Norway	14
2011-04-01	Norwegian background	Norway	8
2011-05-01	Norwegian background	Norway	15
2011-06-01	Norwegian background	Norway	7
2011-07-01	Norwegian background	Norway	11
2011-08-01	Norwegian background	Norway	16
2011-09-01	Norwegian background	Norway	21
2011-10-01	Norwegian background	Norway	13
2011-11-01	Norwegian background	Norway	13
2011-12-01	Norwegian background	Norway	15
2012-01-01	Norwegian background	Norway	11
2012-02-01	Norwegian background	Norway	12
2012-03-01	Norwegian background	Norway	17
2012-04-01	Norwegian background	Norway	6
2012-05-01	Norwegian background	Norway	17
2012-06-01	Norwegian background	Norway	18
2012-07-01	Norwegian background	Norway	14
2012-08-01	Norwegian background	Norway	17
2012-09-01	Norwegian background	Norway	14
2012-10-01	Norwegian background	Norway	14
2012-11-01	Norwegian background	Norway	14
2012-12-01	Norwegian background	Norway	7
2013-01-01	Norwegian background	Norway	18
2013-02-01	Norwegian background	Norway	10
2013-03-01	Norwegian background	Norway	13
2013-04-01	Norwegian background	Norway	21
2013-05-01	Norwegian background	Norway	18
2013-06-01	Norwegian background	Norway	11
2013-07-01	Norwegian background	Norway	12
2013-08-01	Norwegian background	Norway	18
2013-09-01	Norwegian background	Norway	16
2013-10-01	Norwegian background	Norway	19
2013-11-01	Norwegian background	Norway	20
2013-12-01	Norwegian background	Norway	15
2014-01-01	Norwegian background	Norway	18
2014-02-01	Norwegian background	Norway	16
2014-03-01	Norwegian background	Norway	15
2014-04-01	Norwegian background	Norway	10
2014-05-01	Norwegian background	Norway	13
2014-06-01	Norwegian background	Norway	23
2014-07-01	Norwegian background	Norway	21
2014-08-01	Norwegian background	Norway	30
2014-09-01	Norwegian background	Norway	28
2014-10-01	Norwegian background	Norway	15
2014-11-01	Norwegian background	Norway	17
2014-12-01	Norwegian background	Norway	16
2015-01-01	Norwegian background	Norway	18
2015-02-01	Norwegian background	Norway	18
2015-03-01	Norwegian background	Norway	11
2015-04-01	Norwegian background	Norway	14
2015-05-01	Norwegian background	Norway	14
2015-06-01	Norwegian background	Norway	21
2015-07-01	Norwegian background	Norway	14
2015-08-01	Norwegian background	Norway	18
2015-09-01	Norwegian background	Norway	11
2015-10-01	Norwegian background	Norway	19
2015-11-01	Norwegian background	Norway	20
2015-12-01	Norwegian background	Norway	13
2006-01-01	Immigrant background	Unknown	0
2006-02-01	Immigrant background	Unknown	0
2006-03-01	Immigrant background	Unknown	1
2006-04-01	Immigrant background	Unknown	0
2006-05-01	Immigrant background	Unknown	1
2006-06-01	Immigrant background	Unknown	2
2006-07-01	Immigrant background	Unknown	0
2006-08-01	Immigrant background	Unknown	1
2006-09-01	Immigrant background	Unknown	0
2006-10-01	Immigrant background	Unknown	0
2006-11-01	Immigrant background	Unknown	2
2006-12-01	Immigrant background	Unknown	2
2007-01-01	Immigrant background	Unknown	1
2007-02-01	Immigrant background	Unknown	2
2007-03-01	Immigrant background	Unknown	2
2007-04-01	Immigrant background	Unknown	2
2007-05-01	Immigrant background	Unknown	0
2007-06-01	Immigrant background	Unknown	2
2007-07-01	Immigrant background	Unknown	2
2007-08-01	Immigrant background	Unknown	2
2007-09-01	Immigrant background	Unknown	1
2007-10-01	Immigrant background	Unknown	1
2007-11-01	Immigrant background	Unknown	1
2007-12-01	Immigrant background	Unknown	0
2008-01-01	Immigrant background	Unknown	1
2008-02-01	Immigrant background	Unknown	4
2008-03-01	Immigrant background	Unknown	3
2008-04-01	Immigrant background	Unknown	4
2008-05-01	Immigrant background	Unknown	3
2008-06-01	Immigrant background	Unknown	2
2008-07-01	Immigrant background	Unknown	0
2008-08-01	Immigrant background	Unknown	2
2008-09-01	Immigrant background	Unknown	3
2008-10-01	Immigrant background	Unknown	2
2008-11-01	Immigrant background	Unknown	5
2008-12-01	Immigrant background	Unknown	3
2009-01-01	Immigrant background	Unknown	2
2009-02-01	Immigrant background	Unknown	1
2009-03-01	Immigrant background	Unknown	3
2009-04-01	Immigrant background	Unknown	1
2009-05-01	Immigrant background	Unknown	3
2009-06-01	Immigrant background	Unknown	3
2009-07-01	Immigrant background	Unknown	1
2009-08-01	Immigrant background	Unknown	3
2009-09-01	Immigrant background	Unknown	2
2009-10-01	Immigrant background	Unknown	5
2009-11-01	Immigrant background	Unknown	2
2009-12-01	Immigrant background	Unknown	2
2010-01-01	Immigrant background	Unknown	3
2010-02-01	Immigrant background	Unknown	2
2010-03-01	Immigrant background	Unknown	2
2010-04-01	Immigrant background	Unknown	3
2010-05-01	Immigrant background	Unknown	3
2010-06-01	Immigrant background	Unknown	3
2010-07-01	Immigrant background	Unknown	2
2010-08-01	Immigrant background	Unknown	5
2010-09-01	Immigrant background	Unknown	8
2010-10-01	Immigrant background	Unknown	9
2010-11-01	Immigrant background	Unknown	4
2010-12-01	Immigrant background	Unknown	2
2011-01-01	Immigrant background	Unknown	6
2011-02-01	Immigrant background	Unknown	6
2011-03-01	Immigrant background	Unknown	7
2011-04-01	Immigrant background	Unknown	3
2011-05-01	Immigrant background	Unknown	9
2011-06-01	Immigrant background	Unknown	11
2011-07-01	Immigrant background	Unknown	5
2011-08-01	Immigrant background	Unknown	10
2011-09-01	Immigrant background	Unknown	3
2011-10-01	Immigrant background	Unknown	10
2011-11-01	Immigrant background	Unknown	10
2011-12-01	Immigrant background	Unknown	6
2012-01-01	Immigrant background	Unknown	3
2012-02-01	Immigrant background	Unknown	5
2012-03-01	Immigrant background	Unknown	11
2012-04-01	Immigrant background	Unknown	6
2012-05-01	Immigrant background	Unknown	9
2012-06-01	Immigrant background	Unknown	6
2012-07-01	Immigrant background	Unknown	8
2012-08-01	Immigrant background	Unknown	14
2012-09-01	Immigrant background	Unknown	5
2012-10-01	Immigrant background	Unknown	9
2012-11-01	Immigrant background	Unknown	10
2012-12-01	Immigrant background	Unknown	6
2013-01-01	Immigrant background	Unknown	5
2013-02-01	Immigrant background	Unknown	12
2013-03-01	Immigrant background	Unknown	9
2013-04-01	Immigrant background	Unknown	7
2013-05-01	Immigrant background	Unknown	15
2013-06-01	Immigrant background	Unknown	2
2013-07-01	Immigrant background	Unknown	10
2013-08-01	Immigrant background	Unknown	13
2013-09-01	Immigrant background	Unknown	14
2013-10-01	Immigrant background	Unknown	15
2013-11-01	Immigrant background	Unknown	6
2013-12-01	Immigrant background	Unknown	7
2014-01-01	Immigrant background	Unknown	8
2014-02-01	Immigrant background	Unknown	6
2014-03-01	Immigrant background	Unknown	6
2014-04-01	Immigrant background	Unknown	7
2014-05-01	Immigrant background	Unknown	8
2014-06-01	Immigrant background	Unknown	19
2014-07-01	Immigrant background	Unknown	12
2014-08-01	Immigrant background	Unknown	17
2014-09-01	Immigrant background	Unknown	18
2014-10-01	Immigrant background	Unknown	18
2014-11-01	Immigrant background	Unknown	18
2014-12-01	Immigrant background	Unknown	12
2015-01-01	Immigrant background	Unknown	8
2015-02-01	Immigrant background	Unknown	17
2015-03-01	Immigrant background	Unknown	10
2015-04-01	Immigrant background	Unknown	18
2015-05-01	Immigrant background	Unknown	12
2015-06-01	Immigrant background	Unknown	7
2015-07-01	Immigrant background	Unknown	9
2015-08-01	Immigrant background	Unknown	15
2015-09-01	Immigrant background	Unknown	22
2015-10-01	Immigrant background	Unknown	16
2015-11-01	Immigrant background	Unknown	19
2015-12-01	Immigrant background	Unknown	17
2006-01-01	Norwegian background	Unknown	1
2006-02-01	Norwegian background	Unknown	1
2006-03-01	Norwegian background	Unknown	4
2006-04-01	Norwegian background	Unknown	5
2006-05-01	Norwegian background	Unknown	0
2006-06-01	Norwegian background	Unknown	3
2006-07-01	Norwegian background	Unknown	3
2006-08-01	Norwegian background	Unknown	2
2006-09-01	Norwegian background	Unknown	1
2006-10-01	Norwegian background	Unknown	1
2006-11-01	Norwegian background	Unknown	1
2006-12-01	Norwegian background	Unknown	3
2007-01-01	Norwegian background	Unknown	7
2007-02-01	Norwegian background	Unknown	3
2007-03-01	Norwegian background	Unknown	1
2007-04-01	Norwegian background	Unknown	0
2007-05-01	Norwegian background	Unknown	1
2007-06-01	Norwegian background	Unknown	2
2007-07-01	Norwegian background	Unknown	3
2007-08-01	Norwegian background	Unknown	5
2007-09-01	Norwegian background	Unknown	2
2007-10-01	Norwegian background	Unknown	2
2007-11-01	Norwegian background	Unknown	2
2007-12-01	Norwegian background	Unknown	4
2008-01-01	Norwegian background	Unknown	3
2008-02-01	Norwegian background	Unknown	3
2008-03-01	Norwegian background	Unknown	5
2008-04-01	Norwegian background	Unknown	3
2008-05-01	Norwegian background	Unknown	4
2008-06-01	Norwegian background	Unknown	3
2008-07-01	Norwegian background	Unknown	11
2008-08-01	Norwegian background	Unknown	7
2008-09-01	Norwegian background	Unknown	5
2008-10-01	Norwegian background	Unknown	3
2008-11-01	Norwegian background	Unknown	2
2008-12-01	Norwegian background	Unknown	5
2009-01-01	Norwegian background	Unknown	6
2009-02-01	Norwegian background	Unknown	5
2009-03-01	Norwegian background	Unknown	5
2009-04-01	Norwegian background	Unknown	1
2009-05-01	Norwegian background	Unknown	4
2009-06-01	Norwegian background	Unknown	6
2009-07-01	Norwegian background	Unknown	1
2009-08-01	Norwegian background	Unknown	2
2009-09-01	Norwegian background	Unknown	2
2009-10-01	Norwegian background	Unknown	4
2009-11-01	Norwegian background	Unknown	1
2009-12-01	Norwegian background	Unknown	8
2010-01-01	Norwegian background	Unknown	6
2010-02-01	Norwegian background	Unknown	7
2010-03-01	Norwegian background	Unknown	3
2010-04-01	Norwegian background	Unknown	9
2010-05-01	Norwegian background	Unknown	11
2010-06-01	Norwegian background	Unknown	10
2010-07-01	Norwegian background	Unknown	7
2010-08-01	Norwegian background	Unknown	13
2010-09-01	Norwegian background	Unknown	12
2010-10-01	Norwegian background	Unknown	7
2010-11-01	Norwegian background	Unknown	8
2010-12-01	Norwegian background	Unknown	10
2011-01-01	Norwegian background	Unknown	11
2011-02-01	Norwegian background	Unknown	9
2011-03-01	Norwegian background	Unknown	9
2011-04-01	Norwegian background	Unknown	10
2011-05-01	Norwegian background	Unknown	8
2011-06-01	Norwegian background	Unknown	10
2011-07-01	Norwegian background	Unknown	5
2011-08-01	Norwegian background	Unknown	13
2011-09-01	Norwegian background	Unknown	16
2011-10-01	Norwegian background	Unknown	7
2011-11-01	Norwegian background	Unknown	6
2011-12-01	Norwegian background	Unknown	6
2012-01-01	Norwegian background	Unknown	9
2012-02-01	Norwegian background	Unknown	6
2012-03-01	Norwegian background	Unknown	6
2012-04-01	Norwegian background	Unknown	6
2012-05-01	Norwegian background	Unknown	5
2012-06-01	Norwegian background	Unknown	14
2012-07-01	Norwegian background	Unknown	15
2012-08-01	Norwegian background	Unknown	16
2012-09-01	Norwegian background	Unknown	8
2012-10-01	Norwegian background	Unknown	11
2012-11-01	Norwegian background	Unknown	7
2012-12-01	Norwegian background	Unknown	8
2013-01-01	Norwegian background	Unknown	5
2013-02-01	Norwegian background	Unknown	6
2013-03-01	Norwegian background	Unknown	10
2013-04-01	Norwegian background	Unknown	10
2013-05-01	Norwegian background	Unknown	5
2013-06-01	Norwegian background	Unknown	6
2013-07-01	Norwegian background	Unknown	12
2013-08-01	Norwegian background	Unknown	12
2013-09-01	Norwegian background	Unknown	13
2013-10-01	Norwegian background	Unknown	9
2013-11-01	Norwegian background	Unknown	10
2013-12-01	Norwegian background	Unknown	10
2014-01-01	Norwegian background	Unknown	15
2014-02-01	Norwegian background	Unknown	8
2014-03-01	Norwegian background	Unknown	10
2014-04-01	Norwegian background	Unknown	12
2014-05-01	Norwegian background	Unknown	12
2014-06-01	Norwegian background	Unknown	6
2014-07-01	Norwegian background	Unknown	15
2014-08-01	Norwegian background	Unknown	23
2014-09-01	Norwegian background	Unknown	18
2014-10-01	Norwegian background	Unknown	13
2014-11-01	Norwegian background	Unknown	9
2014-12-01	Norwegian background	Unknown	11
2015-01-01	Norwegian background	Unknown	12
2015-02-01	Norwegian background	Unknown	9
2015-03-01	Norwegian background	Unknown	11
2015-04-01	Norwegian background	Unknown	15
2015-05-01	Norwegian background	Unknown	3
2015-06-01	Norwegian background	Unknown	8
2015-07-01	Norwegian background	Unknown	7
2015-08-01	Norwegian background	Unknown	14
2015-09-01	Norwegian background	Unknown	10
2015-10-01	Norwegian background	Unknown	13
2015-11-01	Norwegian background	Unknown	11
2015-12-01	Norwegian background	Unknown	17
2006-01-01	Immigrant background	Abroad	0
2006-02-01	Immigrant background	Abroad	2
2006-03-01	Immigrant background	Abroad	0
2006-04-01	Immigrant background	Abroad	0
2006-05-01	Immigrant background	Abroad	3
2006-06-01	Immigrant background	Abroad	0
2006-07-01	Immigrant background	Abroad	2
2006-08-01	Immigrant background	Abroad	4
2006-09-01	Immigrant background	Abroad	2
2006-10-01	Immigrant background	Abroad	6
2006-11-01	Immigrant background	Abroad	2
2006-12-01	Immigrant background	Abroad	2
2007-01-01	Immigrant background	Abroad	2
2007-02-01	Immigrant background	Abroad	3
2007-03-01	Immigrant background	Abroad	1
2007-04-01	Immigrant background	Abroad	1
2007-05-01	Immigrant background	Abroad	2
2007-06-01	Immigrant background	Abroad	2
2007-07-01	Immigrant background	Abroad	2
2007-08-01	Immigrant background	Abroad	5
2007-09-01	Immigrant background	Abroad	4
2007-10-01	Immigrant background	Abroad	3
2007-11-01	Immigrant background	Abroad	1
2007-12-01	Immigrant background	Abroad	1
2008-01-01	Immigrant background	Abroad	2
2008-02-01	Immigrant background	Abroad	4
2008-03-01	Immigrant background	Abroad	1
2008-04-01	Immigrant background	Abroad	0
2008-05-01	Immigrant background	Abroad	0
2008-06-01	Immigrant background	Abroad	3
2008-07-01	Immigrant background	Abroad	1
2008-08-01	Immigrant background	Abroad	4
2008-09-01	Immigrant background	Abroad	1
2008-10-01	Immigrant background	Abroad	2
2008-11-01	Immigrant background	Abroad	3
2008-12-01	Immigrant background	Abroad	1
2009-01-01	Immigrant background	Abroad	7
2009-02-01	Immigrant background	Abroad	1
2009-03-01	Immigrant background	Abroad	3
2009-04-01	Immigrant background	Abroad	3
2009-05-01	Immigrant background	Abroad	3
2009-06-01	Immigrant background	Abroad	3
2009-07-01	Immigrant background	Abroad	3
2009-08-01	Immigrant background	Abroad	6
2009-09-01	Immigrant background	Abroad	7
2009-10-01	Immigrant background	Abroad	4
2009-11-01	Immigrant background	Abroad	4
2009-12-01	Immigrant background	Abroad	1
2010-01-01	Immigrant background	Abroad	4
2010-02-01	Immigrant background	Abroad	2
2010-03-01	Immigrant background	Abroad	2
2010-04-01	Immigrant background	Abroad	3
2010-05-01	Immigrant background	Abroad	4
2010-06-01	Immigrant background	Abroad	3
2010-07-01	Immigrant background	Abroad	5
2010-08-01	Immigrant background	Abroad	8
2010-09-01	Immigrant background	Abroad	4
2010-10-01	Immigrant background	Abroad	5
2010-11-01	Immigrant background	Abroad	5
2010-12-01	Immigrant background	Abroad	1
2011-01-01	Immigrant background	Abroad	4
2011-02-01	Immigrant background	Abroad	4
2011-03-01	Immigrant background	Abroad	4
2011-04-01	Immigrant background	Abroad	5
2011-05-01	Immigrant background	Abroad	2
2011-06-01	Immigrant background	Abroad	3
2011-07-01	Immigrant background	Abroad	4
2011-08-01	Immigrant background	Abroad	11
2011-09-01	Immigrant background	Abroad	5
2011-10-01	Immigrant background	Abroad	3
2011-11-01	Immigrant background	Abroad	7
2011-12-01	Immigrant background	Abroad	5
2012-01-01	Immigrant background	Abroad	7
2012-02-01	Immigrant background	Abroad	6
2012-03-01	Immigrant background	Abroad	3
2012-04-01	Immigrant background	Abroad	3
2012-05-01	Immigrant background	Abroad	4
2012-06-01	Immigrant background	Abroad	4
2012-07-01	Immigrant background	Abroad	6
2012-08-01	Immigrant background	Abroad	9
2012-09-01	Immigrant background	Abroad	8
2012-10-01	Immigrant background	Abroad	3
2012-11-01	Immigrant background	Abroad	1
2012-12-01	Immigrant background	Abroad	6
2013-01-01	Immigrant background	Abroad	5
2013-02-01	Immigrant background	Abroad	6
2013-03-01	Immigrant background	Abroad	3
2013-04-01	Immigrant background	Abroad	4
2013-05-01	Immigrant background	Abroad	4
2013-06-01	Immigrant background	Abroad	9
2013-07-01	Immigrant background	Abroad	4
2013-08-01	Immigrant background	Abroad	23
2013-09-01	Immigrant background	Abroad	17
2013-10-01	Immigrant background	Abroad	5
2013-11-01	Immigrant background	Abroad	4
2013-12-01	Immigrant background	Abroad	6
2014-01-01	Immigrant background	Abroad	7
2014-02-01	Immigrant background	Abroad	4
2014-03-01	Immigrant background	Abroad	5
2014-04-01	Immigrant background	Abroad	8
2014-05-01	Immigrant background	Abroad	16
2014-06-01	Immigrant background	Abroad	10
2014-07-01	Immigrant background	Abroad	10
2014-08-01	Immigrant background	Abroad	12
2014-09-01	Immigrant background	Abroad	13
2014-10-01	Immigrant background	Abroad	13
2014-11-01	Immigrant background	Abroad	7
2014-12-01	Immigrant background	Abroad	5
2015-01-01	Immigrant background	Abroad	6
2015-02-01	Immigrant background	Abroad	6
2015-03-01	Immigrant background	Abroad	7
2015-04-01	Immigrant background	Abroad	10
2015-05-01	Immigrant background	Abroad	6
2015-06-01	Immigrant background	Abroad	7
2015-07-01	Immigrant background	Abroad	8
2015-08-01	Immigrant background	Abroad	18
2015-09-01	Immigrant background	Abroad	12
2015-10-01	Immigrant background	Abroad	15
2015-11-01	Immigrant background	Abroad	16
2015-12-01	Immigrant background	Abroad	11
2006-01-01	Norwegian background	Abroad	2
2006-02-01	Norwegian background	Abroad	2
2006-03-01	Norwegian background	Abroad	7
2006-04-01	Norwegian background	Abroad	5
2006-05-01	Norwegian background	Abroad	1
2006-06-01	Norwegian background	Abroad	3
2006-07-01	Norwegian background	Abroad	0
2006-08-01	Norwegian background	Abroad	6
2006-09-01	Norwegian background	Abroad	6
2006-10-01	Norwegian background	Abroad	2
2006-11-01	Norwegian background	Abroad	8
2006-12-01	Norwegian background	Abroad	3
2007-01-01	Norwegian background	Abroad	6
2007-02-01	Norwegian background	Abroad	4
2007-03-01	Norwegian background	Abroad	7
2007-04-01	Norwegian background	Abroad	2
2007-05-01	Norwegian background	Abroad	4
2007-06-01	Norwegian background	Abroad	2
2007-07-01	Norwegian background	Abroad	7
2007-08-01	Norwegian background	Abroad	8
2007-09-01	Norwegian background	Abroad	6
2007-10-01	Norwegian background	Abroad	10
2007-11-01	Norwegian background	Abroad	3
2007-12-01	Norwegian background	Abroad	6
2008-01-01	Norwegian background	Abroad	6
2008-02-01	Norwegian background	Abroad	7
2008-03-01	Norwegian background	Abroad	6
2008-04-01	Norwegian background	Abroad	8
2008-05-01	Norwegian background	Abroad	10
2008-06-01	Norwegian background	Abroad	0
2008-07-01	Norwegian background	Abroad	4
2008-08-01	Norwegian background	Abroad	9
2008-09-01	Norwegian background	Abroad	6
2008-10-01	Norwegian background	Abroad	8
2008-11-01	Norwegian background	Abroad	2
2008-12-01	Norwegian background	Abroad	3
2009-01-01	Norwegian background	Abroad	3
2009-02-01	Norwegian background	Abroad	8
2009-03-01	Norwegian background	Abroad	3
2009-04-01	Norwegian background	Abroad	5
2009-05-01	Norwegian background	Abroad	8
2009-06-01	Norwegian background	Abroad	1
2009-07-01	Norwegian background	Abroad	6
2009-08-01	Norwegian background	Abroad	13
2009-09-01	Norwegian background	Abroad	3
2009-10-01	Norwegian background	Abroad	5
2009-11-01	Norwegian background	Abroad	5
2009-12-01	Norwegian background	Abroad	4
2010-01-01	Norwegian background	Abroad	3
2010-02-01	Norwegian background	Abroad	4
2010-03-01	Norwegian background	Abroad	2
2010-04-01	Norwegian background	Abroad	5
2010-05-01	Norwegian background	Abroad	6
2010-06-01	Norwegian background	Abroad	4
2010-07-01	Norwegian background	Abroad	5
2010-08-01	Norwegian background	Abroad	9
2010-09-01	Norwegian background	Abroad	4
2010-10-01	Norwegian background	Abroad	4
2010-11-01	Norwegian background	Abroad	3
2010-12-01	Norwegian background	Abroad	4
2011-01-01	Norwegian background	Abroad	7
2011-02-01	Norwegian background	Abroad	4
2011-03-01	Norwegian background	Abroad	12
2011-04-01	Norwegian background	Abroad	4
2011-05-01	Norwegian background	Abroad	5
2011-06-01	Norwegian background	Abroad	6
2011-07-01	Norwegian background	Abroad	10
2011-08-01	Norwegian background	Abroad	9
2011-09-01	Norwegian background	Abroad	6
2011-10-01	Norwegian background	Abroad	6
2011-11-01	Norwegian background	Abroad	8
2011-12-01	Norwegian background	Abroad	8
2012-01-01	Norwegian background	Abroad	11
2012-02-01	Norwegian background	Abroad	6
2012-03-01	Norwegian background	Abroad	7
2012-04-01	Norwegian background	Abroad	2
2012-05-01	Norwegian background	Abroad	6
2012-06-01	Norwegian background	Abroad	14
2012-07-01	Norwegian background	Abroad	6
2012-08-01	Norwegian background	Abroad	12
2012-09-01	Norwegian background	Abroad	5
2012-10-01	Norwegian background	Abroad	7
2012-11-01	Norwegian background	Abroad	6
2012-12-01	Norwegian background	Abroad	4
2013-01-01	Norwegian background	Abroad	7
2013-02-01	Norwegian background	Abroad	2
2013-03-01	Norwegian background	Abroad	10
2013-04-01	Norwegian background	Abroad	6
2013-05-01	Norwegian background	Abroad	6
2013-06-01	Norwegian background	Abroad	4
2013-07-01	Norwegian background	Abroad	9
2013-08-01	Norwegian background	Abroad	10
2013-09-01	Norwegian background	Abroad	4
2013-10-01	Norwegian background	Abroad	7
2013-11-01	Norwegian background	Abroad	5
2013-12-01	Norwegian background	Abroad	4
2014-01-01	Norwegian background	Abroad	7
2014-02-01	Norwegian background	Abroad	3
2014-03-01	Norwegian background	Abroad	7
2014-04-01	Norwegian background	Abroad	4
2014-05-01	Norwegian background	Abroad	11
2014-06-01	Norwegian background	Abroad	6
2014-07-01	Norwegian background	Abroad	9
2014-08-01	Norwegian background	Abroad	14
2014-09-01	Norwegian background	Abroad	9
2014-10-01	Norwegian background	Abroad	8
2014-11-01	Norwegian background	Abroad	5
2014-12-01	Norwegian background	Abroad	3
2015-01-01	Norwegian background	Abroad	7
2015-02-01	Norwegian background	Abroad	11
2015-03-01	Norwegian background	Abroad	6
2015-04-01	Norwegian background	Abroad	4
2015-05-01	Norwegian background	Abroad	9
2015-06-01	Norwegian background	Abroad	5
2015-07-01	Norwegian background	Abroad	13
2015-08-01	Norwegian background	Abroad	2
2015-09-01	Norwegian background	Abroad	5
2015-10-01	Norwegian background	Abroad	3
2015-11-01	Norwegian background	Abroad	1
2015-12-01	Norwegian background	Abroad	3
